# Supplementary material for: Toward a comparative framework for studies of altitudinal migration
Source: Ecol Evol. 2024 Aug 31;14(9):e70240. doi: 10.1002/ece3.70240 (PMC11364985; doi:10.1002/ece3.70240)
Supplement: Supplementary file 1 — Data S1: [file ECE3-14-e70240-s001.R]

am<-read.csv("/Users/NickMason_1/Desktop/Manuscripts/AltitudinalMigrationPerspective/PublishOrPerish_AltitudinalMigration_v4.csv")
am<-am[!is.na(am$Year),]
am_cumsum<-cumsum(table(am$Year))

em<-read.csv("/Users/NickMason_1/Desktop/Manuscripts/AltitudinalMigrationPerspective/PublishOrPerish_ElevationalMigration_v2.csv")
em<-em[!is.na(em$Year),]
em_cumsum<-cumsum(table(em$Year))

### Calculate growth rate for both terms to compare to literature average ###
am_cumsum_df<-data.frame(year=names(am_cumsum),cumcount=am_cumsum,strings.asFactors=F)
am_cumsum_df$year<-as.numeric(am_cumsum_df$year)

fit_am <- lm(log(am_cumsum_df$cumcount) ~ am_cumsum_df$year) #Calculate log-linear model to estimate growth rate
summary(fit_am)
exp(coef(fit_am)["am_cumsum_df$year"]) #Estimate of growth rate

em_cumsum_df<-data.frame(year=names(em_cumsum),cumcount=em_cumsum,strings.asFactors=F)
em_cumsum_df$year<-as.numeric(em_cumsum_df$year)

fit_em <- lm(log(em_cumsum_df$cumcount) ~ em_cumsum_df$year) #Calculate log-linear model to estimate growth rate
summary(fit_em)
exp(coef(fit_em)["em_cumsum_df$year"]) #Estimate of growth rate

#quartz(width=3.25,height=3.25)
png(file="/Users/NickMason_1/Desktop/Manuscripts/AltitudinalMigrationPerspective/CitationHistogram_v3.png",units="in",height=3.25,width=3.25,res=500,bg="white")
par(mar=c(2,2,1,1))
par(lwd=0.5)

#Plot Altitudinal migration citation data 
hist_am<-hist(am$Year,ylim=c(0,600),col="#461D7C70",breaks=seq(1890,2025,5),main=NA,axes=F,ylab="",xlab="")

# Add reformatted axes to fit figure size
axis(1,cex.axis=0.5,at=hist_am$breaks,mgp=c(0,0,0),tck=-0.025,lwd=0.5)
axis(2,cex.axis=0.5,mgp=c(0,0.25,0),tck=-0.025,lwd=0.5)
mtext(text="Year",side=1,cex.lab=0.6,line=0.85)
mtext(text="Number of Publications",side=2,cex.lab=0.6,line=1)
box()

# Add Elevational migration citations onto same histogram
hist(em$Year,ylim=c(0,600),col="#FDD02370",breaks=seq(1890,2025,5),add=T)

dev.off()
